# Supplementary material for: Novel variants associated with premature ovarian insufficiency in Russian adolescents
Source: Front Endocrinol (Lausanne). 2025 Nov 27;16:1687148. doi: 10.3389/fendo.2025.1687148 (PMC12695569; doi:10.3389/fendo.2025.1687148)
Supplement: Supplementary file 1 [file Table1.xlsx]

## Sheet: Supplementary Table 1
Supplementary Table 1: Detailed phenotypic characteristics of patients with idiopathic adolescent-onset POI, their family history and results of FMR1 premutation testing.
Family	Patient	Ethnic origin	Consanguinity	Age at diagnosis	Menstrual dysfunction	FSH (IU/l)	Е2 (pmol/l)	AMH (ng/ml)	Right ovary	Left ovary	Anamnestic and phenotypic features	Family history	CGG repeats in FMR1
F1	P1	Caucasian (European Russia)	No	13	SA	88	81	0.1	2 ml with AFC 4-6	4 ml with AFC 4-6	unremarkable	unremarkable	20/30
F2	P2	Caucasian (European Russia)	No	15	SA	29.5	114.6	0.14	not visualized	dominant follicle with thin peripheral ovarian tissue	unremarkable	maternal grandmother - menopause at 45, brother - CHD	29/39
F3	P3	Caucasian (European Russia)	No	14	SA	24	<18.35	0.13	2.03 ml with AFC 3-6	12.4 ml AFC 5-7	unremarkable	POI in paternal aunt and grandmother (last menstruation at 24 and 36 years old)	31/40
F4	P4	Caucasian (European Russia)	No	13	SA	71	67	<0.01	2.1 ml AFC 2-4	1.6 ml AFC 3-5	unremarkable	sister (20 years old) has PCOS	31/33
F5	P5	Caucasian (European Russia)	No	15	SA	107	60	<0.01	1.8 ml AFC 6-8	2 ml AFC 6-8	unremarkable	POI in mother and maternal grandmother (age at menopause 39)	30/30
F6	P6	Caucasian (North Caucasus)	Yes	14	PA	54.3	25.7	<0.01	not visualized	not visualized	short stature, congenital clubfoot, global developmental delay, mild intellectual disability, broad tip of the nose, high palate, cone-shaped fingers, widely spaced incisors, broad chest, genu valgum	sister - P7 (monozygotic twins), consanguineous marriage of parents, father's cousin - pubertal delay	24/31
F6	P7	Caucasian (North Caucasus)	Yes	14	PA	69.3	44.6	<0.01	not visualized	not visualized	short stature, global developmental delay, mild intellectual disability, broad tip of the nose, high palate, widely spaced incisors, cone-shaped fingers, broad chest, wide-set nipples, right inguinal hernia, genu valgum	sister - P6 (monozygotic twins), consanguineous marriage of parents, father's cousin - pubertal delay	24/31
F7	P8	Caucasian (European Russia)	No	15	SA	133	<18.35	<0.01	0.9 ml AFC 1-2	not visualized	mild eyelid ptosis, thin upper lip, smooth philtrum, streak of grey hair	unremarkable	31/34
F8	P9	Caucasian (European Russia)	No	14	SA	96	35	<0.01	0.54 ml AFC 4-6	not visualized	hypertrichosis, low back hairline, defective enamel, brain MRI: normal	unremarkable	30/30
F9	P10	Caucasian (European Russia)	No	11	SA	121	<18.35	<0.01	0.3 ml AFC 4-6	not visualized	limited extension of elbows, hirsutism, severe varicella right before amenorrhea, astigmatism, tachycardia, speech delay, ADHD (diagnosis removed at the age of 5), pityriasis versicolor, brain MRI: mega cisterna magna	father and brother with pityriasis versicolor	31/31
F10	P11	Caucasian (North Caucasus)	No	15	PA	37	<18.35	<0.01	not visualized	not visualized	obesity, hyperlipidemia, hepatic steatosis	paternal great-aunts - infertility, paternal aunt - POI	30/32
F11	P12	Caucasian (North Caucasus)	No	16	PA	127	<18.35	<0.01	not visualized	not visualized	unremarkable	unremarkable	31/30
F12	P13	Caucasian (European Russia)	No	15	PA	99	<18.35	<0.01	not visualized	1.7 ml AFC 4-6	unremarkable	unremarkable	29/32
F13	P14	Caucasian (North Caucasus)	No	17	PA	73	<18.35	<0.01	not visualized	1.4 ml AFC 2-4	malocclusion of teeth, broad chest, long fingers, reticular varicosis of legs, sandal gaps on feet	unremarkable	20/45
F14	P15	Caucasian (European Russia)	No	15	PA	93.8	<18.35	0.025	0.5 ml AFC 4-6	0.9 ml AFC 4-6	hypertelorism, short palpebral fissures, almond-shaped eyes, drooping eyelids, epicanthus inversus	father had similar facial phenotype	21/35
F15	P16	Caucasian (European Russia)	No	15	SA	140	12	0.1	1.4 ml AFC 4-6	0.8 ml AFC 4-6	IUGR, autoimmune thyroiditis, obesity, high myopia, bilateral slipped capital femoral epiphysis - surgical correction at the age of 11 and 13	unremarkable	21/30
F16	P17	Caucasian (European Russia)	No	13	SA	46.7	42.9	<0.01	not visualized	not visualized, serous cystadenoma	obesity, steatohepatitis	father had obesity, coronary artery disease, died at 52 (myocardial infarction)	30/30
F17	P18	Caucasian (European Russia)	No	15	SA	83.5	38	<0.01	paraovarian cyst, ovarian tissue is not visualized	not visualized	IUGR, haemolytic jaundice, agenesis of permanent teeth 13 and 23, deep bite (treated with bracing), moderate myopia, migraine, brain MRI: normal	mother had abnormal menstrual bleeding since menarche at 15 until 25 (pregnancy with a patient), maternal aunt - ovarian teratoma, maternal grandmother - surgical menopause at 45 (uterine cancer)	30/31
F18	P19	Caucasian (European Russia)	No	14	SA	100	<18.35	<0.01	1.5 ml AFC 4-6	not visualized	premature birth (36 g.w., oligohydramnion, premature placental abruption), perinatal damage of CNS, muscular dystonia (neurologist follow up until 1 year), since 8 she has motor ticks (involuntary movements of head and limbs) several times a day, at the age of 9 - hyperkinesis, fallings caused by stress, fright; mild myopia, hypothyroidism, difficulties with getting up off the floor (due to feeli…	mother is 43 years old, menstrual irregularities for 6 months, two siblings of mother died in infancy (haemolytic disease of newborn?)	27/32
F19	P20	Caucasian (European Russia)	No	14	SA	114	<18.35	<0.01	not visualized	0.8 ml AFC 2	premature birth (34 g.w.) due to preeclampsia and IUGR, moderate myopia, Gilbert syndrome, episode of ALT and AST elevation (5-8 N) at the age of 13	unremarkable	20/29
F20	P21	Caucasian (European Russia)	No	14	PA	140	32	<0.01	not visualized	not visualized	unremarkable	maternal grandmother has two sisters who had menarche at 18 and menopause at 40-43 years old	38/39
F21	P22	Caucasian (North Caucasus)	No	14	PA	102	<18.35	<0.01	0.51 ml AFC 3-4	0.63 ml AFC 3-4	varicella, measles and mumps at the age of 8-9	unremarkable	25/31
F22	P23	Caucasian (Meskhetian Turks)	Yes	16	PA	111.9	<18.35	0.015	0.47 ml AFC 3-4	0.12 ml AFC 3-4	unremarkable	parents are first cousins (Meskhetian Turks)	31/31
F23	P24	Caucasian (European Russia)	No	15	PA	117.2	157.5	<0.01	not visualized	not visualized	unremarkable	paternal cousin - infertility	30/30
F24	P25	Caucasian (European Russia)	No	14	PA	78.2	94	<0.01	0.63 ml AFC 4-6	not visualized	unremarkable	unremarkable	31/31
F25	P26	Caucasian (European Russia)	No	15	SA	94.6	27.93	<0.01	not visualized	not visualized	unremarkable	infertile brother	30/40
F26	P27	Caucasian (European Russia)	No	16	PA	96	5	0.03	1.3 ml afollicular	1.4 ml afollicular	moderate hypermetropia	unremarkable	24/29
F27	P28	Caucasian (European Russia)	No	16	PA	95	<18.35	<0.01	not visualized	0.19 ml AFC 3-4	unremarkable	mother - bicorneal uterus	30/30
F28	P29	Caucasian (European Russia)	No	16	PA	82.5	<18.35	<0.01	not visualized	not visualized	unremarkable	unremarkable	31/31
F29	P30	Caucasian (European Russia)	No	14	PA	86	<18.35	<0.01	not visualized	not visualized	mild ocular hypertelorism, broad tip of the nose, low-set columella, smooth philtrum, thin lips, mild myopia	unremarkable	31/31
F30	P31	Caucasian (European Russia)	No	16	SA	109	19.8	4.1	4.1 ml AFC 5-6	8.6 ml AFC 10-12	migraine, fainting caused by temperature changes, physical activity	unremarkable	24/31
F31	P32	Caucasian (European Russia)	No	16	SA	200	<18.35	<0.01	2 ml AFC 4-6	not visualized	IUGR, idiopathic moderate thoracolumbar scoliosis, anetorsion of femoral bones, hypermobility of the interphalangeal joints, hyperextension of the elbow joints, valgus deformity of the ankle joints, mild myopia, osteopenia, urachal cyst	father's parents and his brother are deaf (claim to be acquired), mother - hypoplasia of frontal sinuses, moderate scoliosis, brother has congenital thrombocytopathy, haemorrhagic vasculitis, Madelung deformity, exostosis on left clavicle	26/31
F32	P33	Caucasian (European Russia)	No	16	SA	34.2	300	<0.01	not visualized	not visualized	unremarkable	mother died at 31 (stroke?), maternal aunt - infertile marriage, maternal grandfather died of stroke at 58	21/27
F33	P34	Caucasian (European Russia)	No	15	SA	91	43	<0.01	not visualized	0.88 ml AFC 4-6	fibrous dysplasia of frontal and sphenoid bones, palatal tooth, multinodular goitre	unremarkable	29/30
F34	P35	Caucasian (European Russia)	No	15	PA	113	<18.35	<0.01	0.14 ml AFC 2	not visualized	unremarkable	unremarkable	26/31
F35	P36	Caucasian (European Russia)	No	14	SA	158.9	<18.35	<0.01	2 ml AFC 2-4	4.6 ml AFC 2-4	high forehead, hemifacial hypoplasia, upslanting palpebral fissures, long lashes, low-set columella, intellectual disability, suicidal attempt at 14 years old, fever of unknown origin at 13, moderate myopia, compound myopic astigmatism, mild cervical kyphosis, ECG: low atrial rhythm, brain MRI: lipoma of the superior medullary velum	unremarkable	31/35
F36	P37	Caucasian (European Russia)	No	15	PA	41	140	<0.01	not visualized	0.7 ml AFC 1-2	unremarkable	sister with primary amenorrhea	32/40
F37	P38	Caucasian (North Caucasus)	No	14	SA	46	273	0.05	not visualized	not visualized	unremarkable	unremarkable	29/31
F38	P39	Caucasian (European Russia)	No	15	PA	80.5	<18.35	<0.01	0.9 ml AFC 4-6	0.6 ml AFC 4-6	high palate, pectus excavatum, wide-spaced nipples, mild scoliosis, pes planovalgus, bone age is delayed (6 years)	unremarkable	30/32
F39	P40	Caucasian (European Russia)	No	14	SA	80	<18.35	<0.01	1.8 ml AFC 6-7	2.2 ml AFC 6-7	unremarkable	unremarkable	31/31
F40	P41	Caucasian (North Caucasus)	No	15	PA	76.9	21.6	<0.01	not visualized	not visualized	unremarkable	sister P43	31/31
F40	P42	Caucasian (North Caucasus)	No	14	PA	61.9	19.7	<0.01	not visualized	not visualized	unremarkable	sister P42	31/31
F41	P43	Caucasian (European Russia)	No	13	SA	84.9	18.6	<0.01	1.4 ml AFC 4-6	not visualized	unremarkable	unremarkable	17/31
F42	P44	Caucasian (European Russia)	No	17	SA	30.3	89.9	0.08	7.4 ml AFC 4-6	3.8 ml AFC 2	umbilical hernia at 7 years old, mild myopia, migraine	niece with POI	29/30
F43	P45	Caucasian (European Russia)	No	15	SA	103	12.9	0.01	3.4 ml AFC 4-6	5 ml AFC 1	unremarkable	unremarkable	30/33
F44	P46	Caucasian (European Russia)	No	11	PA	94.4	27.6	0.06	0.8 ml AFC 3-4	0.3 ml AFC 3-4	high forehead, ocular hypertelorism, eyelid ptosis, sparse eyebrows, wide-spaced nipples, hyperplasia of right adrenal cortex	elder sister was diagnosed with hypergonadotropic amenorrhea at 14 during investigation for adrenal cortex hyperplasia (not confirmed) and vitiligo since 9, mother - chronic autoimmune thyroiditis, hypothyroidism, paternal uncle - infertility	31/31
F45	P47	Caucasian (European Russia)	No	11	SA	195.3	<18.35	<0.01	not visualized	0.6 ml AFC 4-6	hypoplastic inferior vermis, hypermetropic astigmatism, migraine	unremarkable	30/31
F46	P48	Caucasian (European Russia)	No	18	SA	170	<18.35	<0.13	1.8 ml with single follicles	2 ml afollicular	unremarkable	unremarkable	17/33
F47	P49	Asian (Kazakhstan)	No	13	PA	32.4	411	1.8	0.7 ml AFC 1-2	not visualized	OU mild myopia, OS peripheral vitreochorioretinal dystrophy	unremarkable	29/30
F48	P50	Caucasian (European Russia)	No	16	SA	90	84.1	<0.13	not visualized	not visualized	unremarkable	unremarkable	25/30
F49	P51	Caucasian (European Russia)	No	18	SA	45	79.4	<0.13	5.6 ml with 3 follicles 15 mm, 3 mm, 3 mm	1.4 ml afollicular	unremarkable	unremarkable	25/32
F50	P52	Caucasian (European Russia)	No	14	SA	96.9	37	<0.13	1.6 ml afollicular	1.2 ml afollicular	unremarkable	mother with POI at 32	31/84
F51	P53	Caucasian (European Russia)	No	17	SA	27.1	184.1	0.03	0.7 ml afollicular	0.5 ml afollicular	psoriatic arthritis	unremarkable	30/31
F52	P54	Caucasian (European Russia)	No	14	SA	100.3	50.7	1.96	1.1 ml AFC 6-8	1.1 ml AFC 6-8	followed up by neurologist until 1 year old due to macrocephaly, anxiety disorder, long face, mandibular prognathism, hand tremor (worriedness?)	unremarkable	27/29
F53	P55	Caucasian (European Russia)	No	15	PA	98.6	<18.35	<0.01	0.7 ml AFC 4-6	0.7 ml AFC 4-6	unremarkable	sister had menarche at 14, amenorrhea after two spotting menstruations (now 15 years old), father had idiopathic epilepsy from age of 9 to 21 (not treated)	31/37
F54	P56	Caucasian (European Russia)	No	15	SA	61.5	37	<0.01	not visualized	not visualized	unremarkable	maternal grandmother had breast cancer	24/31
F55	P57	Caucasian (European Russia)	No	13	SA	44.1	70.5	<0.01	not visualized	not visualized	unremarkable	sister with POI at 30 years old (FMR1 repeats count 32/77)	31/81
F56	P58	Caucasian (European Russia)	No	14	SA	175.8	46.6	<0.01	1.2 ml AFC 5-6	1.2 ml AFC 5-6	at the age of 9 episode of seizures provoked by acute viral respiratory infection, after which grey hair appeared and menstruations stopped	father and maternal grandmother died of brain cancer	29/29
F57	P59	Caucasian (European Russia)	No	16	PA	93.1	<18.35	<0.01	not visualized	not visualized	premature birth (35 g.w., alcohol and drug intake, smoking, trichomoniasis during pregnancy), failure to thrive, proportionate short stature, pilonidal sinus, congenital synostosis of cervical vertebrae C2-C4 (Klippel-Feil syndrome), diffuse muscular hypotonia, syncope, delayed bone age, ocular hypertelorism, short palpebral fissures, smooth philtrum, thin upper lip, mandibular prognathism, short…	unknown (adopted child)	31/31
F58	P60	Caucasian (European Russia)	No	15	SA	75	810	0.01	11.1 ml AFC 4-6	4.6 ml AFC 4-6	unremarkable	mother had menopause at 40 years old (after cancelling oral contraceptives for 4 years), chronic anaemia, maternal grandfather - myeloid leukaemia, father - testicular cancer (surgical treatment and chemotherapy), paternal grandfather - nephrectomy due to neoplasm	31/31
F59	P61	Caucasian (European Russia)	No	16	SA	91.5	<18.35	<0.01	0.8 ml AFC 4-6	not visualized	unremarkable	unremarkable	18/29
F60	P62	Caucasian (European Russia)	No	16	SA	92.1	<18.35	<0.01	not visualized	not visualized	unremarkable	elder brother has renal aplasia on one side, bilateral cryptorchidism, mother had hysterectomy at 45 due to myoma, father's aunt had menstrual irregularities and infertility	30/39
F61	P63	Caucasian (European Russia)	No	14	PA	92	40.7	<0.01	not visualized	not visualized	CHD: secundum atrial septal defect with an absent superior rim, partial anomalous pulmonary venous return draining to the right atrium, bicuspid aortic valve, dilatation of the right heart (surgical correction at the age of 8), mild hypermetropia, bilateral epicanthus, mammary glands underdeveloped, varus deformity of ankle joints	unremarkable	24/31

## Sheet: Supplementary Table 2
Supplementary Table 2: Variants in established POI genes
Patient	Menstrual dysfunction	Ethnic origin	Consanguinity	Phenotype	Gene	Sequence	Protein	Accession	gnomAD allele frequency	Zygocity	OMIM	Inheritance pattern	Segregation analysis	REVEL score	PP3	Described	ACMG (19)
						variation	position	number
P6	PA	Caucasian (North Caucasus)	yes	short stature, congenital clubfoot, global developmental delay, mild intellectual disability, broad tip of the nose, high palate, cone-shaped fingers, widely spaced incisors, broad chest, genu valgum, secondary hypothyroidism	DCAF17	c.1171dup	p.Glu391GlyfsTer4	NM_025000.4	absent	homozygous	241080, Woodhouse-Sakati syndrome	AR	inherited from heterozygous parents	N/A	N/A	novel	likely pathogenic
P7	PA	Caucasian (North Caucasus)	yes	short stature, global developmental delay, mild intellectual disability, broad tip of the nose, high palate, widely spaced incisors, cone-shaped fingers, broad chest, wide-set nipples, right inguinal hernia, genu valgum, secondary hypothyroidism	DCAF17	c.1171dup	p.Glu391GlyfsTer4	NM_025000.4	absent	homozygous	241080, Woodhouse-Sakati syndrome	AR	inherited from heterozygous parents	N/A	N/A	novel	likely pathogenic
P8	SA	Caucasian (European Russia)	no	mild eyelid ptosis, thin upper lip, smooth philtrum, streak of grey hair	BNC1, CPEB1	NC_000015.10:g.(?_82138658)_(84037825_?)del	N/A	N/A	N/A	heterozygous	618723, Premature ovarian failure 16	AD	not performed	N/A	N/A	yes (21,22)	pathogenic
						CMA: arr[GRCh38] 15q25.2(81,519,158_84,532,218)x1
P10	SA	Caucasian (European Russia)	no	limited extension of elbows, hirsutism, severe varicella right before amenorrhea, astigmatism, tachycardia, speech delay, ADHD (diagnosis removed at the age of 5), pityriasis versicolor, brain MRI: mega cisterna magna	BNC1, CPEB1	NC_000015.10:g.(?_82430080)_(84037825_?)del	N/A	N/A	N/A	heterozygous	618723, Premature ovarian failure 16	AD	not performed	N/A	N/A	yes (21,22)	pathogenic
						CMA: arr[GRCh38] 15q25.2(82,353,488_84,548,056)x1
P15	PA	Caucasian (European Russia)	no	hypertelorism, short palpebral fissures, almond-shaped eyes, drooping eyelids, epicanthus inversus	FOXL2	c.576del	p.Lys193SerfsTer78	NM_023067.4	absent	heterozygous	110100, Blepharophimosis, epicanthus inversus, and ptosis, type 1, 2	AD	not inherited from mother, father cannot be tested	N/A	N/A	yes (23)	pathogenic
P17	SA	Caucasian (European Russia)	no	obesity, steatohepatitis	LMNA	c.1472C>G	p.Ala491Gly	NM_170707.4	absent	heterozygous	212112, Malouf syndrome	AD	not inherited from mother, father cannot be tested	0.76	Sift: 0.01, PolyPhen-2: 0.023, CADD: 26.6	novel	VUS
P23	PA	Caucasian (Meskhetian Turks)	yes	unremarkable	NOBOX	c.859C>G	p.Leu287Val	NM_001080413.3	0.00006197%	homozygous	611548, Premature ovarian failure 5	AR	inherited from heterozygous parents	0.89	Sift: 0.0, PolyPhen-2: 1.0, CADD: 26.8	novel	VUS
P24	PA	Caucasian (European Russia)	no	unremarkable	SPIDR	c.928_939del	p.Cys310_Glu313del	NM_001080394.4	absent	homozygous	619665, Ovarian dysgenesis 9	AR	inherited from heterozygous parents, brother and sister are heterozygous	N/A	Sift: 0.0, PolyPhen-2: 0.0	novel	VUS
P26	SA	Caucasian (European Russia)	no	unremarkable	STAG3	c.2776C>T	p.Arg926Ter	NM_001282717.2	0.006506%	heterozygous	615723, Premature ovarian failure	AR	inherited from heterozygous mother	N/A	N/A	yes (24)	pathogenic
					STAG3	c.3550G>T	p.Glu1184Ter	NM_001282717.2	absent	heterozygous	615723, Premature ovarian failure		inherited from father (based on family segregation studies)	N/A	N/A	novel	likely pathogenic
P27	PA	Caucasian (European Russia)	no	moderate hypermetropia	STAG3	c.2776C>T	p.Arg926Ter	NM_001282717.2	0.006506%	homozygous	615723, Premature ovarian failure	AR	inherited from heterozygous parents	N/A	N/A	yes (24)	pathogenic
P28	PA	Caucasian (European Russia)	no	unremarkable	STAG3	c.2776C>T	p.Arg926Ter	NM_001282717.2	0.006506%	heterozygous	615723, Premature ovarian failure	AR	inherited from heterozygous mother	N/A	N/A	yes (24)	pathogenic
					STAG3	c.1078C>T	p.Arg360Cys	NM_001282717.2	0.001061%	heterozygous	615723, Premature ovarian failure		inherited from heterozygous father	0.51	Sift: 0.0, PolyPhen-2: 0.997, CADD: 25.5	novel	likely pathogenic
P37	PA	Caucasian (European Russia)	no	unremarkable	STAG3	c.2776C>T	p.Arg926Ter	NM_001282717.2	0.006506%	homozygous	615723, Premature ovarian failure	AR	not performed	N/A	N/A	yes (24)	pathogenic
P41	PA	Caucasian (North Caucasus)	no	unremarkable	TP63	c.1928G>A	p.Arg643Gln	NM_003722.5	absent	heterozygous	620311, Premature ovarian failure 21	AD	inherited from heterozygous father	0.72	Sift: 0.03, PolyPhen-2: 0.707, CADD: 26.5	yes (25,26)	pathogenic
P42	PA	Caucasian (North Caucasus)	no	unremarkable	TP63	c.1928G>A	p.Arg643Gln	NM_003722.5	absent	heterozygous	620311, Premature ovarian failure 21	AD	inherited from heterozygous father	0.72	Sift: 0.03, PolyPhen-2: 0.707, CADD: 26.5	yes (25,26)	pathogenic
P45	SA	Caucasian (European Russia)	no	unremarkable	TP63	c.1780C>T	p.Arg594Ter	NM_003722.5	absent	heterozygous	620311, Premature ovarian failure 21	AD	not inherited from mother, father cannot be tested	N/A	N/A	yes (27)	pathogenic
P49	PA	Asian (Kazakhstan)	no	unremarkable	FSHR	c.197T>G	p.Phe66Cys	NM_000145.4	absent	hemizygous	233300, Ovarian dysgenesis 1	AR	not performed	0.89	Sift: 0.0, PolyPhen-2: 0.985, CADD: 27.9	novel	VUS
					FSHR	NC_000002.12:g.(?_49068219)_(49068290_?)del	N/A	N/A	N/A	heterozygous	233300, Ovarian dysgenesis 1	AR	not performed	N/A	N/A	novel	VUS

## Sheet: Supplementary Table 3
Supplementary Table 3: Relevant variants in proposed POI genes
Patient	Menstrual dysfunction	Ethnic origin	Consanguinity	Phenotype	Gene	Sequence	Protein	Accession	gnomAD allele frequency	Zygocity	OMIM	Inheritance pattern	Segregation analysis	REVEL score	PP3	Described	ACMG (19)
						variation	position	number
P47	SA	Caucasian (European Russia)	no	hypoplastic inferior vermis, hypermetropic astigmatism, migraine	LATS1	c.1334C>G	p.Pro445Arg	NM_004690.4	absent	heterozygous	not associated	AR?	inherited from heterozygous father	0.11	Sift: 0.07, PolyPhen-2: 0.393, CADD: 22.7	novel	VUS
					LATS1	c.234G>T	p.Leu78Phe	NM_004690.4	absent	heterozygous	not associated		inherited from heterozygous mother	0.21	Sift: 0.0, PolyPhen-2: 0.991, CADD: 23.5	novel	VUS
P63	PA	Caucasian (European Russia)	no	CHD: secundum atrial septal defect with an absent superior rim, partial anomalous pulmonary venous return draining to the right atrium, bicuspid aortic valve, dilatation of the right heart (surgical correction at the age of 8), mild hypermetropia, bilateral epicanthus, mammary glands underdeveloped, varus deformity of ankle joints	MYRF	c.1048del	p.Ser350ProfsTer55	NM_001127392.3	absent	heterozygous	618280, Cardiac-urogenital syndrome	AD	de novo	N/A	N/A	novel	pathogenic

## Sheet: Supplementary Table 4
Supplementary Table 4: Heterozygous variants in genes associated with autosomal-recessive POI
Patient	Menstrual dysfunction	Ethnic origin	Consanguinity	Gene	Sequence	Protein	Accession	gnomAD allele frequency	Zygocity	OMIM	Inheritance pattern	Segregation analysis	Described	REVEL	PP3	ACMG (19)
					variation	position	number
P9	SA	Caucasian (European Russia)	No	EIF2B2	c.520G>A	p.Val174Ile	NM_014239.4	absent	heterozygous	620312, Leukoencephalopathy with vanishing white matter 2, with or without ovarian failure	AR	not performed	novel	0.69	Sift: 0.01, PolyPhen-2: 0.994, CADD: 26.3	VUS
P25	PA	Caucasian (European Russia)	No	SPIDR	c.2180G>A	p.Arg727His	NM_001080394.4	0.0009914%	heterozygous	619665, Ovarian dysgenesis 9	AR	not performed	novel	0.28	Sift: 0.13, PolyPhen-2: 0.578	VUS
P39	PA	Caucasian (European Russia)	No	MCM8	c.89A>C	p.Lys30Thr	NM_032485.6	0.003185%	heterozygous	612885, ?Premature ovarian failure 10	AR	not performed	yes (87)	0.04	Sift: 0.03, PolyPhen-2: 0.013, CADD: 22.8	VUS
P40	SA	Caucasian (European Russia)	No	STAG3	c.703A>G	p.Ser235Gly	NM_001282717.2	0.003537%	heterozygous	615723, Premature ovarian failure	AR	not performed	novel	0.25	Sift: 0.01, PolyPhen-2: 0.966, CADD: 25.8	VUS
